# Supplementary material for: Ovarian reserve after uterine artery embolization in women with morbidly adherent placenta: A cohort study
Source: PLoS One. 2018 Nov 29;13(11):e0208139. doi: 10.1371/journal.pone.0208139 (PMC6264507; doi:10.1371/journal.pone.0208139)
Supplement: S3 File — (XLSX) [file pone.0208139.s004.xlsx]

## Sheet: גיליון1
Serial_number	Group	AGE	BMI	G	P	PREVIOUS CS	FERTILITY_TREATMENT	IVF_CYCLD	PREGNANCY WEEK	PREVIA	BLOOD_LOSS	MAJOR_COMPLICATION_POST_OP	FSH	LH	E2	P	AMH
1	1	31	19.17	2	1	1	0	0	35.5		3000		9.8	8.8	168	1.8	1.66
2	1	29	20.06	2	0	1	0	0	32.3	1	500		4.2	3.1	378	1.3	0.75
3	1	36	21.27	2	0	1	0	0	36.1	1	3000		9.3	2.3	247	2	0.32
4	1	29	20.57	1	0	1	0	0	34	1	2000		7	3.2	167	0.9	1.05
5	1	34	23.02	2	1	1	0	0	28	1	2000		3	3.4	587	1.1	0.16
6	1	31	27.1	4	3	2	0	0	35	0	3000		4.7	5.1	82.2	1.1	2.67
7	1	25	21.6	2	1	1	0	0	31.4	1	3500		1.2	2.1	396	9.2	3.1
8	1	37	22.49	1	0	1	0	0	36.3	1	3500		2.6	2.5	646	0.64	0.16
9	1	37	31.08	2	0	0	0	0	36.5	1	2000		5.4	4.8	228	1.7	0.76
10	1	34	32.35	2	1	1	0	0	32.6	1	1500		6.9	3.3	118	0.64	1.94
11	1	25	20.6	2	1	1	0	0	32.6	1	2000		10.1	5.8	324	0.64	0.96
12	1	31	23.43	4	3	3	0	0	36.3	0	3000		20.8	9.6	135	0.64	0.36
13	1	32	23.7	3	2	1	0	0	28.3	1			10	5.6	160	0.64	0.64
14	1	35		7	3	2	0	0	37.4	0	2000		6.7	4.8	137	0.9	0.6
15	1	35	20.14	8	0	4	0	0	35.3	0	1500		4.7	2.6	135	0.9	2.82
16	1	33		2	0	1	0	0	36	1	2500		6.7	5	223	0.64	6.02
17	1	38	20.86	6	4	2	0	0	36.5	1	2000		5.3	5.4	193	0.64	1.61
18	1	33		9	2	4	0	0	35.1	1	2000		6.1	4.6	174	1.5	1.88
19	1	32	23.2	3	2	2	0	0	36.2	1	2000		6.7	4.2	222	8	0.8
20	1	36	30.08	5	0	3	0	0	36.2	0	1500		5.8	3.4	236	0.64	0.52
21	1	30		8	2	2	0	0	37	1	2000		6.8	4.6	245	1.1	4.82
22	2	38	31	3	3	3	0	1					2.9	0.9	1248	0.7	0.16
23	2	37	23.6	0	0	0	3	7					5.3	3.2	210	0.64	2.04
24	2	36	37.1	0	0	0	0	0					4.4	2.3	323	0.64	1.82
25	2	40	19.2	6	4	0	1	1					5.9	2.6	306	0.64	1.75
26	2	38	21.6	0	0	0	0	0					14.3	6.6	174	1	1.18
27	2	29	26.3	1	1	1	4	2					7.3	8	98.4	0.64	2.65
28	2	26	18	1	1	0	4	1					12.2	3.1	115	0.64	1.82
29	2	30	16.7	2	1	0	4	5					9.1	2	83.3	0.64	2.36
30	2	37	21.3	2	2	0	3	3					8.7	6.5	135	0.9	1.2
31	2	27	23.3	2	1	0	4	2					4	3.1	250	12.7	1.77
32	2	38	40.9	0	0	0	0	0					7.1	2.6	168	0.64	1.61
33	2	24	18.7	0	0	0	0	0					5.8	5.5	171	1.6	3.87
34	2	29	19	1	0	0	0	0					5.5	4.8	164	2.1	5.68
35	2	33	22.7	0	0	0	0	0					5.9	3.9	228	2	4.55
36	2	30	24	2	1	0	0	0					4.9	5.4	163	0.64	3.3
37	2	34	27.3	1	1	1	0	0					3.2	4.4	1123	0.64	0.74
38	2	29	19.1	1	1	1	0	0					4.5	8.3	206	1.6	3.71
39	2	26	24.5	0	0	0	2	0					2.2	6.9	789	1.2	6.32
40	2	45	25.3	0	0	0	0	0					9	2.1	283	0.8	0.16
41	2	33	22.3	1	0	0	0	0					9.8	7.1	225	1	1.41
42	2	27	20	0	0	0	0	0					6.1	7.9	295	0.8	3.68
43	2	38	26.8	0	0	0	0	0					4.5	5.9	181	0.8	9.19
44	2	38	20.8	1	1	1	4	4					2.8	4	1204	0.7	1.68
45	2	28	19.2	0	0	0	0	0					7.1	4.2	239	0.64	2.72
46	2	28	20.3	0	0	0	0	0					8.9	11.9	152	0.8	2.99
47	2	30	22.4	1	1	0	0	0					5.7	4.4	216	1.3	4.37
48	2	29	26.9	1	1	1	4	1					6.7	3	218	0.9	1.68
49	2	38	26.4	0	0	0	3	0					7.3	3.3	173	0.8	0.94
50	2	33	34.5	0	0	0	0	0					1.3	1.1	496	0.7	1.92																												יום2
51	2	33	23.1	1	1	0	4	1					5.1	4.2	160	0.7	2.02
52	2	31	33.4	1	0	0	4	1					4.4	2.8	101	0.64	2.08
53	2	31	27.4	0	0	0	4	4					10.3	4.9	79.7	1.4	1.76
54	2	29	22.4	0	0	0	0	0					4	4.2	129	0.7	3.07
55	2	34	22	4	3	1	0	0					5.1	2.5	171	0.64	2.05
56	2	27	28.1	0	0	0	3	0					3.6	3.1	139	0.8	10.93																													בהריון !
57	2	37	24.8	1	1	0	0	0					4.4	5.7	152	1.2	3.86
58	2	31	19.4	2	2	0	0	0					5.5	5.9	254	0.9	5.2
59	2	25	21.8	1	0	0	0	0					5.8	3.9	147	0.64	3.61
60	2	35	23.62	2	2	1	0	0					1.8	0.4	97.6	0.64	2.4
61	2	33	23.1	1	1	0	4	1					5.1	4.2	160	0.7	2.02
